# Supplementary material for: Yeast Diversity on Sandy Lake Beaches Used for Recreation in Olsztyn, Poland
Source: Pathogens. 2025 Jul 29;14(8):744. doi: 10.3390/pathogens14080744 (PMC12389204; doi:10.3390/pathogens14080744)
Supplement: Supplementary file 1 [file pathogens-14-00744-s001.zip]

Archive with 1 entries (1 files):
- pathogens-3746109-supplementary.pdf
